# Supplementary material for: Exploring crop genomes: assembly features, gene prediction accuracy, and implications for proteomics studies
Source: BMC Genomics. 2024 Jun 19;25:619. doi: 10.1186/s12864-024-10521-w (PMC11186247; doi:10.1186/s12864-024-10521-w)
Supplement: Supplementary file 1 — Supplementary Material 1 [file 12864_2024_10521_MOESM1_ESM.xlsx]

## Sheet: Supplementary_table_1_modified
Order	Plant	Plant family	Tax ID	English name	number of cotyledons	Genomic info	Link to genomic data	Date	data_category	Sequencing technology	Assembler	Reference annotation
53	Abelmoschus_esculentus	Malvaceae	455045	Okra	Dicot	https://download.cncb.ac.cn/gwh/Plants/Abelmoschus_esculentus_okra_GWHBWBG00000000/	https://download.cncb.ac.cn/gwh/Plants/Abelmoschus_esculentus_okra_GWHBWBG00000000/	2024	2021-2024	PacBio-Illumina	Hifiasm	no
69	Actinidia_chinensis	Actinidiaceae	3625	Kiwi fruit	Dicot	https://www.ncbi.nlm.nih.gov/data-hub/genome/GCA_009663005.1	https://ftp.ncbi.nlm.nih.gov/genomes/all/GCA/009/663/005/GCA_009663005.1_ASM966300v1/	2019	2011-2020	PacBio-Illumina	FALCON-CANU	no
56	Agaricus_bisporus	Agaricaceae	5341	Button mushroom (mushrooms and truffles)	Dicot	https://www.ncbi.nlm.nih.gov/data-hub/genome/GCA_000300575.2	https://ftp.ncbi.nlm.nih.gov/genomes/all/GCA/000/300/575/GCA_000300575.2_ASM30057v2/	2012	2011-2020	Sanger	Arachne	no
78	Allium_ampeloprasum_A_porrum	Amaryllidaceae	4681	Leek	Monocot	No assembly	No assembly			Not_available	Not_available
14	Allium_cepa	Amaryllidaceae	4679	Onion	Monocot	https://www.ncbi.nlm.nih.gov/data-hub/genome/GCA_905187595.1	https://ftp.ncbi.nlm.nih.gov/genomes/all/GCA/905/187/595/GCA_905187595.1_allium_cepa_DHCU066619_genome_sequence/	2021	2021-2024	PacBio-Illumina	MaSuRCA	no
33	Allium_sativum	Amaryllidaceae	4682	Garlic	Monocot	https://www.ncbi.nlm.nih.gov/data-hub/genome/GCA_014155895.2	https://ftp.ncbi.nlm.nih.gov/genomes/all/GCA/014/155/895/GCA_014155895.2_Garlic.V2.fa/	2021	2021-2024	PacBio-Nanopore-Illumina	FALCON	no
65	Anacardium_occidentale	Anacardiaceae	171929	Cashew tree	Dicot	https://www.ncbi.nlm.nih.gov/data-hub/genome/GCA_026122585.1	https://ftp.ncbi.nlm.nih.gov/genomes/all/GCA/026/122/585/GCA_026122585.1_DCI_ANoc_v1/	2022	2021-2024	Nanopore	MaSuRCA	no
34	Ananas_comosus	Bromeliaceae	4615	Pineapple	Monocot	https://www.ncbi.nlm.nih.gov/data-hub/genome/GCF_001540865.1	https://ftp.ncbi.nlm.nih.gov/genomes/all/GCF/001/540/865/GCF_001540865.1_ASM154086v1/	2016	2011-2020	PacBio-Roche/454-Illumina	Allpaths	yes
28	Arachis_hypogaea	Fabaceae	3818	Peanut	Dicot	https://www.ncbi.nlm.nih.gov/data-hub/genome/GCF_003086295.2	https://ftp.ncbi.nlm.nih.gov/genomes/all/GCF/003/086/295/GCF_003086295.2_arahy.Tifrunner.gnm1.KYV3/	2018	2011-2020	PacBio	MECAT	yes
82	Areca_catechu	Arecaceae	184783	Areca palm	Monocot	https://www.ncbi.nlm.nih.gov/data-hub/genome/GCA_021397845.1	https://ftp.ncbi.nlm.nih.gov/genomes/all/GCA/021/397/845/GCA_021397845.1_ASM2139784v1/	2022	2021-2024	PacBio-Illumina	MECAT-Platanus	no
55	Asparagus_officinalis	Asparagaceae	4686	Asparagus	Monocot	https://www.ncbi.nlm.nih.gov/data-hub/genome/GCF_001876935.1	https://ftp.ncbi.nlm.nih.gov/genomes/all/GCF/001/876/935/GCF_001876935.1_Aspof.V1/	2017	2011-2020	Illumina	SOAPdenovo	yes
42	Avena_sativa	Poaceae	4498	Oat	Monocot	https://wheat.pw.usda.gov/GG3/content/avena-sang-download	https://ftp.ncbi.nlm.nih.gov/genomes/all/GCA/910/574/605/GCA_910574605.1_Avena_sativa_cv_Sang_v1_assembly/	2022	2021-2024	PacBio	Canu	no
8	Beta_vulgaris	Chenopodiaceae	161934	Sugar beet	Dicot	https://www.ncbi.nlm.nih.gov/data-hub/genome/GCF_000511025.2	https://ftp.ncbi.nlm.nih.gov/genomes/all/GCF/000/511/025/GCF_000511025.2_RefBeet-1.2.2/	2015	2011-2020	Roche/454-Sanger-Illumina	Newbler	yes
92	Brassica_juncea_var_tumida	Brassicaceae	323352	Brown mustard	Dicot	https://www.ncbi.nlm.nih.gov/data-hub/genome/GCA_001687265.1	https://ftp.ncbi.nlm.nih.gov/genomes/all/GCA/001/687/265/GCA_001687265.1_Brassica_juncea_var_tumida_T84-66_v1/	2016	2011-2020	PacBio-BioNano-Illumina	Allpaths	no
20	Brassica_napus	Brassicaceae	3708	Rapeseed	Dicot	http://gigadb.org/dataset/100814	https://ftp.cngb.org/pub/gigadb/pub/10.5524/100001_101000/100814/	2020	2011-2020	Nanopore-Illumina	Flye	yes
38	Brassica_oleracea_var_botrytis	Brassicaceae	3715	Cauliflower	Dicot	https://db.cngb.org/search/project/CNP0000469/	https://ftp.cngb.org/pub/CNSA/data1/CNP0000469/CNS0095591/CNA0003257/	2019	2011-2020	PacBio	FALCON	yes
22	Brassica_oleracea_var_capitata	Brassicaceae	3716	Cabbage	Dicot	https://www.ncbi.nlm.nih.gov/data-hub/genome/GCA_000604025.1	https://ftp.ncbi.nlm.nih.gov/genomes/all/GCA/000/604/025/GCA_000604025.1_BOL_v1.0/	2014	2011-2020	Illumina	SOAPdenovo	no
64	Cajanus_cajan	Fabaceae	3821	Pigeon peas	Dicot	https://www.ncbi.nlm.nih.gov/data-hub/genome/GCA_015227855.1	https://ftp.ncbi.nlm.nih.gov/genomes/all/GCA/015/227/855/GCA_015227855.1_Cajanus_cajan_v3.0/	2019	2011-2020	Illumina	Metassembler	no
61	Camellia_sinensis_var_sinensis	Theaceae	542762	Tea (Chinese type)	Dicot	https://www.ncbi.nlm.nih.gov/data-hub/genome/GCA_004153795.2	https://ftp.ncbi.nlm.nih.gov/genomes/all/GCA/004/153/795/GCA_004153795.2_AHAU_CSS_2/	2019	2011-2020	PacBio-Illumina	SOAPdenovo-Platanus	yes
30	Capsicum_annuum	Solanaceae	4072	Green pepper	Dicot	https://www.ncbi.nlm.nih.gov/data-hub/genome/GCF_000710875.1	https://ftp.ncbi.nlm.nih.gov/genomes/all/GCF/000/710/875/GCF_000710875.1_Pepper_Zunla_1_Ref_v1.0/	2015	2011-2020	Illumina	SOAPdenovo	yes
47	Carica_papaya	Papayaceae	3649	Papayas	Dicot	https://www.ncbi.nlm.nih.gov/data-hub/genome/GCF_000150535.2	https://ftp.ncbi.nlm.nih.gov/genomes/all/GCF/000/150/535/GCF_000150535.2_Papaya1.0/	2008	2000-2010	Sanger	Arachne	yes
97	Carthamus_tingtorius	Asteraceae	4222	Safflower	Dicot	https://safflower.scuec.edu.cn/index.html	https://safflower.scuec.edu.cn/download.html	2021	2021-2024	PacBio	CANU	yes
77	Castanea_sativa	Fagaceae	21020	Chestnut	Dicot	No assembly	No assembly			Not_available	Not_available
32	Cenchrus_americanus_Penisetum_glaucum	Poaceae	4543	Pearl millet	Monocot	https://www.ncbi.nlm.nih.gov/data-hub/genome/GCA_002174835.2	https://ftp.ncbi.nlm.nih.gov/genomes/all/GCA/002/174/835/GCA_002174835.2_ASM217483v2/	2018	2011-2020	Illumina	SOAPdenovo	no
46	Cicer_arietinum	Fabaceae	3827	Chick pea	Dicot	https://www.ncbi.nlm.nih.gov/data-hub/genome/GCF_000331145.1	https://ftp.ncbi.nlm.nih.gov/genomes/all/GCF/000/331/145/GCF_000331145.1_ASM33114v1/	2013	2011-2020	Illumina	SOAPdenovo	yes
13	Citrullus_lantana_ssp_vulgaris	Cucurbitaceae	260674	Watermelon	Dicot	http://cucurbitgenomics.org/organism/20	http://cucurbitgenomics.org/organism/21	2019	2011-2020	PacBio	FALCON-CANU	yes
45	Citrus_limon	Rutaceae	2708	Lemon	Dicot	https://www.ncbi.nlm.nih.gov/datasets/genome/GCA_034663535.1/		2023	2021-2024	PacBio	Hifiasm	no
54	Citrus_paradisi	Rutaceae	37656	Grapefruit	Dicot	https://www.ncbi.nlm.nih.gov/datasets/genome/GCA_001929425.1/	https://www.ncbi.nlm.nih.gov/datasets/genome/GCA_001929425.1/	2017	2011-2020	Illumina	CLC Assembly Cell	no
31	Citrus_reticulata	Rutaceae	85571	Mandarine	Dicot	https://www.ncbi.nlm.nih.gov/data-hub/genome/GCA_003258625.1	https://ftp.ncbi.nlm.nih.gov/genomes/all/GCA/003/258/625/GCA_003258625.1_ASM325862v1/	2018	2011-2020	Illumina	Platanus	no
18	Citrus_x_sinensis	Rutaceae	2711	Sweet orange	Dicot	https://www.ncbi.nlm.nih.gov/data-hub/genome/GCF_000317415.1	https://ftp.ncbi.nlm.nih.gov/genomes/all/GCF/000/317/415/GCF_000317415.1_Csi_valencia_1.0/	2011	2011-2020	Illumina	SOAPdenovo	yes
23	Cocus_nucifera	Palmaceae	13894	Coconut palm	Monocot	https://www.ncbi.nlm.nih.gov/data-hub/genome/GCA_008124465.1	https://ftp.ncbi.nlm.nih.gov/genomes/all/GCA/008/124/465/GCA_008124465.1_ASM812446v1/	2017	2011-2020	Illumina	SOAPdenovo	yes
52	Coffea_arabica	Rubiaceae	13443	Coffee	Dicot	https://www.ncbi.nlm.nih.gov/data-hub/genome/GCF_003713225.1	https://ftp.ncbi.nlm.nih.gov/genomes/all/GCF/003/713/225/GCF_003713225.1_Cara_1.0/	2018	2011-2020	PacBio-Illumina	MaSuRCA-FALCON	yes
51	Colocasia_esculenta	Araceae	4460	Taro	Monocot	https://www.ncbi.nlm.nih.gov/data-hub/genome/GCA_014218235.1	https://ftp.ncbi.nlm.nih.gov/genomes/all/GCA/014/218/235/GCA_014218235.1_Taro_JAAS_v1.0/	2020	2011-2020	PacBio-Nanopore-Illumina	FALCON	no
89	Corylus_avellana	Betulaceae	13451	Hazelnut	Dicot	https://www.ncbi.nlm.nih.gov/data-hub/genome/GCA_901000735.2	https://ftp.ncbi.nlm.nih.gov/genomes/all/GCA/901/000/735/GCA_901000735.2_CavTom2PMs-1.0/	2020	2011-2020	Nanopore-Illumina	MaSuRCA	no
36	Cucumis_melo_var_cantaloupensis	Cucurbitaceae	3658	Melon (cantaloupe)	Dicot	https://cmelogenome.gbfwebtools.fr/	https://cmelogenome.gbfwebtools.fr/resource	2020		Not_available	Not_available	yes
19	Cucumis_sativus	Cucurbitaceae	3659	Cucumber	Dicot	https://www.ncbi.nlm.nih.gov/data-hub/genome/GCF_000004075.3	https://ftp.ncbi.nlm.nih.gov/genomes/all/GCF/000/004/075/GCF_000004075.3_Cucumber_9930_V3/	2019	2011-2020	PacBio-Illumina	FALCON-CANU	yes
35	Cucurbita_pepo_ssp_Pepo	Cucurbitaceae	3664	Pumpkin	Dicot	https://www.ncbi.nlm.nih.gov/datasets/genome/GCF_002806865.2/	Index of /genomes/all/GCF/002/806/865/GCF_002806865.2_ASM280686v2 (nih.gov)	2017	2011-2020	Illumina	SOAPdenovo	yes
93	Cydonia_oblonga	Rosaceae	36610	Quince	Dicot	https://www.ncbi.nlm.nih.gov/data-hub/genome/GCA_015708375.1	https://ftp.ncbi.nlm.nih.gov/genomes/all/GCA/015/708/375/GCA_015708375.1_ASM1570837v1/	2020	2011-2020	Illumina	SOAPdenovo	no
80	Cynara_cardunculus_var_scolymus	Asteraceae	59895	Artichokes	Dicot	https://www.ncbi.nlm.nih.gov/data-hub/genome/GCF_001531365.2	https://ftp.ncbi.nlm.nih.gov/genomes/all/GCF/001/531/365/GCF_001531365.2_CcrdV1.1/	2018	2011-2020	Illumina	Allpaths	yes
29	Daucus_carota	Apiaceae	4039	Carrot	Dicot	https://www.ncbi.nlm.nih.gov/data-hub/genome/GCF_001625215.1	https://ftp.ncbi.nlm.nih.gov/genomes/all/GCF/001/625/215/GCF_001625215.1_ASM162521v1/	2016	2011-2020	Roche/454-Sanger-Illumina	SOAPdenovo	yes
96	Digitaria_exilis	Poaceae	1010633	white fonio, fonio millet	Monocot	https://www.ncbi.nlm.nih.gov/data-hub/genome/GCA_015342445.1	https://ftp.ncbi.nlm.nih.gov/genomes/all/GCA/015/342/445/GCA_015342445.1_DiExil/	2020	2011-2020	PacBio	CANU	yes
21	Dioscorea_rotundata	Dioscoreaceae	55577	White yam	Monocot	https://www.ncbi.nlm.nih.gov/data-hub/genome/GCA_002240015.2	https://ftp.ncbi.nlm.nih.gov/genomes/all/GCA/002/240/015/GCA_002240015.2_TDr96_F1_Pseudo_Chromosome_v1.0/	2017	2011-2020	Sanger-Illumina	Allpaths	no
68	Diospyrus_kaki	Ebenaceae	35925	Persimmons	Dicot	https://www.ncbi.nlm.nih.gov/data-hub/genome/GCA_028777405.1/	https://ftp.ncbi.nlm.nih.gov/genomes/all/GCA/028/777/405/GCA_028777405.1_ASM2877740v1/	2023	2021-2024	PacBio	Hifiasm	no
9	Elais_guineensis	Arecaceae	51953	African oil palm	Monocot	https://www.ncbi.nlm.nih.gov/data-hub/genome/GCF_000442705.1	https://ftp.ncbi.nlm.nih.gov/genomes/all/GCF/000/442/705/GCF_000442705.1_EG5/	2013	2011-2020	Roche/454	Newbler	yes
74	Fagopyrum_esculentum	Polygonaceae	3617	Buckwheat	Dicot	https://www.ncbi.nlm.nih.gov/data-hub/genome/GCA_004303065.2	https://ftp.ncbi.nlm.nih.gov/genomes/all/GCA/004/303/065/GCA_004303065.2_Fesc_Illumina_backbone_Pacbio_gap_closing/	2020	2011-2020	PacBio-Illumina	Newbler	no
86	Ficus_carica	Moraceae	3494	Fig tree	Dicot	https://www.ncbi.nlm.nih.gov/data-hub/genome/GCA_009761775.1	https://ftp.ncbi.nlm.nih.gov/genomes/all/GCA/009/761/775/GCA_009761775.1_UNIPI_FiCari_1.0/	2019	2011-2020	PacBio	FALCON	no
58	Fragaria_x_ananassa	Rosaceae	3747	Strawberry	Dicot	https://datadryad.org/stash/dataset/doi:10.5061/dryad.b2c58pc	https://datadryad.org/stash/dataset/doi:10.5061/dryad.b2c58pc	2019	2011-2020	PacBio-Illumina	DeNovoMAGIC	no
6	Glycine_max	Fabaceae	3847	Soybean	Dicot	https://www.ncbi.nlm.nih.gov/data-hub/genome/GCA_000004515.5	https://ftp.ncbi.nlm.nih.gov/genomes/all/GCA/000/004/515/GCA_000004515.5_Glycine_max_v4.0/	2010	2000-2010	Sanger	Arachne	yes
27	Helianthus_annuus	Asteraceae	4232	Sunflower	Dicot	https://www.ncbi.nlm.nih.gov/data-hub/genome/GCF_002127325.2	https://ftp.ncbi.nlm.nih.gov/genomes/all/GCF/002/127/325/GCF_002127325.2_HanXRQr2.0-SUNRISE/	2020	2011-2020	PacBio	FALCON-CANU	yes
11	Hordeum_vulgare	Poaceae	4513	Barley	Dicot	https://www.ncbi.nlm.nih.gov/datasets/genome/GCF_904849725.1/	https://ftp.ncbi.nlm.nih.gov/genomes/all/GCF/904/849/725/GCF_904849725.1_MorexV3_pseudomolecules_assembly/	2020		Not_available	Not_available	yes
87	Ilex_paraguaiensis	Aquifoliaceae	185542	Yerba Maté	Dicot	https://www.ncbi.nlm.nih.gov/data-hub/genome/GCA_905181385.1/	https://ftp.ncbi.nlm.nih.gov/genomes/all/GCA/905/181/385/GCA_905181385.1_ILEXPARAG/	2021	2021-2024	PacBio-Illumina	SOAPdenovo-CANU	no
15	Ipomoea_batatas	Convolvulaceae	4120	Sweet potato	Dicot	https://www.ncbi.nlm.nih.gov/data-hub/genome/GCA_002525835.2	https://ftp.ncbi.nlm.nih.gov/genomes/all/GCA/002/525/835/GCA_002525835.2_ipoBat4/	2017	2011-2020	Illumina	Newbler	no
71	Juglans_regia	Juglandaceae	51240	Walnut	Dicot	http://xhhuanglab.cn/data/juglans.html	http://xhhuanglab.cn/data/juglans.html	2020	2011-2020	Nanopore-Illumina	MaSuRCA	yes
37	Lactuca_sativa	Asteraceae	4236	Lettuce	Dicot	https://www.ncbi.nlm.nih.gov/data-hub/genome/GCA_002870075.4	https://ftp.ncbi.nlm.nih.gov/genomes/all/GCA/002/870/075/GCA_002870075.4_Lsat_Salinas_v11/	2022	2021-2024	PacBio	Hifiasm	yes
62	Lens_culinaris	Fabaceae	3864	Lentil	Dicot	https://data.jgi.doe.gov/refine-download/phytozome?organism=Lculinaris&expanded=718	JGI Data Portal (doe.gov)	2023	2021-2024	PacBio-Nanopore	SMARTdenovo	yes
73	Linum_usitatissimum	Linaceae	4006	Flax (linseed)	Dicot	https://www.ncbi.nlm.nih.gov/data-hub/genome/GCA_014858635.1	https://ftp.ncbi.nlm.nih.gov/genomes/all/GCA/014/858/635/GCA_014858635.1_EIMB_Lusi_1/	2020	2011-2020	Nanopore-Illumina	CANU	no
16	Malus_x_domestica	Rosaceae	3750	Apple	Dicot	https://www.ncbi.nlm.nih.gov/data-hub/genome/GCF_002114115.1	https://ftp.ncbi.nlm.nih.gov/genomes/all/GCF/002/114/115/GCF_002114115.1_ASM211411v1/	2017	2011-2020	PacBio-BioNano-Illumina	SOAPdenovo-DBG2OLC	yes
25	Mangifera_indica	Anacardiaceae	29780	Mango	Dicot	https://www.ncbi.nlm.nih.gov/data-hub/genome/GCA_016746415.1	https://ftp.ncbi.nlm.nih.gov/genomes/all/GCA/016/746/415/GCA_016746415.1_ASM1674641v1/	2018	2011-2020	Illumina	DeNovoMAGIC	no
7	Manihot_esculenta	Euphorbiacea	3983	Cassava	Dicot	https://www.ncbi.nlm.nih.gov/data-hub/genome/GCF_001659605.2	https://ftp.ncbi.nlm.nih.gov/genomes/all/GCF/001/659/605/GCF_001659605.2_M.esculenta_v8/	2021	2021-2024	PacBio	CANU	yes
12	Musa_x_paradisiaca	Musaceae	89151	Banana	Monocot	Genome Warehouse (cncb.ac.cn)	Genome Warehouse (cncb.ac.cn)	2023	2021-2024	PacBio	Hifiasm	no
44	Olea_europea_ssp_Europea	Oleaceae	158383	Olive	Dicot	https://www.ncbi.nlm.nih.gov/data-hub/genome/GCA_902713445.1	https://ftp.ncbi.nlm.nih.gov/genomes/all/GCA/902/713/445/GCA_902713445.1_OLEA9/	2015	2011-2020	Illumina	AbySS	yes
3	Oryza_sativa	Poaceae	4530	Rice, paddy	Monocot	https://www.ncbi.nlm.nih.gov/data-hub/genome/GCF_001433935.1	https://ftp.ncbi.nlm.nih.gov/genomes/all/GCF/001/433/935/GCF_001433935.1_IRGSP-1.0/	2015	2011-2020	Roche/454-Illumina	TIGR	yes
60	Persea_americana	Lauraceae	3435	Avocado	Dicot	https://www.ncbi.nlm.nih.gov/data-hub/genome/GCA_018408905.1	https://ftp.ncbi.nlm.nih.gov/genomes/all/GCA/018/408/905/GCA_018408905.1_UQ_Hass_1.0/	2021	2021-2024	PacBio-Illumina	Hifiasm	no
79	Phaseolus_vulgaris	Fabaceae	3885	Common bean	Dicot	https://www.ncbi.nlm.nih.gov/data-hub/genome/GCF_000499845.1	https://ftp.ncbi.nlm.nih.gov/genomes/all/GCF/000/499/845/GCF_000499845.1_PhaVulg1_0/	2013	2011-2020	Roche/454-Sanger-Illumina	Arachne	yes
57	Phoenix_dactylifera	Arecaceae	42345	Date palm	Monocot	https://www.ncbi.nlm.nih.gov/data-hub/genome/GCA_000181215.3	https://ftp.ncbi.nlm.nih.gov/genomes/all/GCA/000/181/215/GCA_000181215.3_PDK50/	2020	2011-2020	PacBio-Illumina	SOAPdenovo	no
85	Pimpinella_anisum	Apiaceae	271192	Anise	Dicot	No assembly	No assembly			Not_available	Not_available
90	Piper_nigrum	Piperaceae	13216	Black pepper	Dicot	https://www.nature.com/articles/s41467-019-12607-6	Download-GCGI(Group of Cotton Genetic Improvement) (hzau.edu.cn)	2019	2011-2020	PacBio-Illumina	FALCON-CANU	yes
83	Pistacia_vera	Anacardiaceae	55513	Pistachio	Dicot	https://www.ncbi.nlm.nih.gov/data-hub/genome/GCF_008641045.1	https://ftp.ncbi.nlm.nih.gov/genomes/all/GCF/008/641/045/GCF_008641045.1_PisVer_v2/	2019	2011-2020	PacBio-Illumina	Allpaths	yes
43	Pisum_sativum_var_sativum	Fabaceae	208194	Garden pea; green pea	Dicot	https://urgi.versailles.inra.fr/Species/Pisum	https://urgi.versailles.inra.fr/Species/Pisum	2013	2011-2020	Illumina	CLC Assembly Cell	yes
70	Prunus_armeniaca	Rosaceae	36596	Apricot	Dicot	https://db.cngb.org/search/project/CNP0000755/	https://db.cngb.org/search/project/CNP0000755/	2019	2011-2020	PacBio-Illumina	CANU	no
76	Prunus_avium	Rosaceae	42229	Sweet cherry	Dicot	https://www.ncbi.nlm.nih.gov/data-hub/genome/GCF_002207925.1	https://ftp.ncbi.nlm.nih.gov/genomes/all/GCF/002/207/925/GCF_002207925.1_PAV_r1.0/	2017	2011-2020	Illumina	SOAPdenovo	yes
81	Prunus_cerasus	Rosaceae	140311	Sour cherry	Dicot	Prunus cerasus cv. 'Montmorency' Whole Genome v1.0.a2 Assembly & Annotation | GDR (rosaceae.org)	Prunus cerasus cv. 'Montmorency' Whole Genome v1.0.a2 Assembly & Annotation | GDR (rosaceae.org)	2023		PacBio	Canu	yes
49	Prunus_domestica	Rosaceae	3758	Plum	Dicot	https://download.cncb.ac.cn/gwh/Plants/Prunus_domestica_19sd-c-022_GWHALOD01000000/	https://download.cncb.ac.cn/gwh/Plants/Prunus_domestica_19sd-c-022_GWHALOD01000000/	2020		Not_available	Not_available	yes
72	Prunus_dulcis_P_amygdalus	Rosaceae	3755	Almond	Dicot	https://www.ncbi.nlm.nih.gov/data-hub/genome/GCA_021292205.2	https://ftp.ncbi.nlm.nih.gov/genomes/all/GCA/021/292/205/GCA_021292205.2_OSU_Pdul_2.5/	2022	2021-2024	PacBio-BioNano-Illumina	FALCON	yes
40	Prunus_persica	Rosaceae	3760	Peach	Dicot	https://www.ncbi.nlm.nih.gov/data-hub/genome/GCF_000346465.2	https://ftp.ncbi.nlm.nih.gov/genomes/all/GCF/000/346/465/GCF_000346465.2_Prunus_persica_NCBIv2/	2013	2011-2020	Sanger	Arachne	yes
41	Pyrus_communis	Rosaceae	23211	Pear	Dicot	https://www.rosaceae.org/species/pyrus/pyrus_communis/genome_v1.0	https://www.rosaceae.org/species/pyrus/pyrus_communis/genome_v1.0	2013	2011-2020	Roche/454	Newbler	yes
95	Ribes_rubrum	Grossulariaceae	175228	Red currant	Dicot	No assembly	No assembly			Not_available	Not_available
88	Rubus_idaeus	Rosaceae	32247	Raspberry	Dicot	https://dnazoo.s3.wasabisys.com/index.html?prefix=Rubus_idaeus/	https://dnazoo.s3.wasabisys.com/index.html?prefix=Rubus_idaeus/	2023	2021-2024	PacBio-Illumina	CANU	no
1	Saccharum_officinarum	Poaceae	4547	Sugar cane	Monocot	https://sugarcane-genome.cirad.fr/	https://sugarcane-genome.cirad.fr/content/download	2023	2021-2024	PacBio-Illumina	Phrap-HGAP3	yes
50	Secale_cereale	Poaceae	4550	Rye	Monocot	https://www.ebi.ac.uk/ena/browser/view/GCA_900002355.1	https://www.ebi.ac.uk/ena/browser/view/GCA_900002355.1	2017	2011-2020	Illumina	DeNovoMAGIC	no
63	Sesamum_indicum	Pedaliaceae	4182	Sesame	Dicot	https://www.ncbi.nlm.nih.gov/data-hub/genome/GCF_000512975.1	https://ftp.ncbi.nlm.nih.gov/genomes/all/GCF/000/512/975/GCF_000512975.1_S_indicum_v1.0/	2014	2011-2020	Illumina	SOAPdenovo	yes
10	Solanum_lycopersicum	Solanaceae	4081	Tomato	Dicot	https://www.ncbi.nlm.nih.gov/data-hub/genome/GCF_000188115.4	https://ftp.ncbi.nlm.nih.gov/genomes/all/GCF/000/188/115/GCF_000188115.4_SL3.0/	2018	2011-2020	Sanger-Illumina	Newbler	yes
26	Solanum_melongena	Solanaceae	4111	Asian eggplant	Dicot	https://solgenomics.net/organism/Solanum_melongena/genome/	https://solgenomics.net/organism/Solanum_melongena/genome/	2021	2021-2024	Nanopore-Illumina	Megahit	yes
5	Solanum_tuberosum	Solanaceae	4113	Potato	Dicot	https://www.ncbi.nlm.nih.gov/data-hub/genome/GCA_014189305.1	https://ftp.ncbi.nlm.nih.gov/genomes/all/GCA/014/189/305/GCA_014189305.1_ASM1418930v1/	2020	2011-2020	PacBio-Nanopore-Illumina	CANU-SMARTdenovo-Flye-DISCOVAR	no
24	Sorghum_bicolor	Poaceae	4558	Sorghum	Monocot	https://www.ncbi.nlm.nih.gov/data-hub/genome/GCF_000003195.3	https://ftp.ncbi.nlm.nih.gov/genomes/all/GCF/000/003/195/GCF_000003195.3_Sorghum_bicolor_NCBIv3/	2017	2011-2020	Sanger-Illumina	Arachne	yes
39	Spinacia_oleracea	Amaranthaceae	3562	Spinach	Dicot	https://www.ncbi.nlm.nih.gov/data-hub/genome/GCF_002007265.1	https://ftp.ncbi.nlm.nih.gov/genomes/all/GCF/002/007/265/GCF_002007265.1_ASM200726v1/	2017	2011-2020	Illumina	SOAPdenovo-Platanus	yes
84	Sundial_lupin_Lupinus_perennus	Fabaceae	53236	Lupin	Dicot	https://db.cngb.org/search/project/CNP0001034/	https://db.cngb.org/search/project/CNP0001034/	2020	2011-2020	PacBio	FALCON-CANU-SMARTdenovo	no
66	Theobroma_cocao	Malvaceae	3641	Cocoa tree	Dicot	https://www.ncbi.nlm.nih.gov/data-hub/genome/GCF_000208745.1	https://ftp.ncbi.nlm.nih.gov/genomes/all/GCF/000/208/745/GCF_000208745.1_Criollo_cocoa_genome_V2/	2016	2011-2020	Roche/454-Sanger-Illumina	Newbler	yes
4	Triticum_aestivum	Poaceae	4565	Bread wheat	Monocot	https://www.ncbi.nlm.nih.gov/data-hub/genome/GCF_018294505.1	https://ftp.ncbi.nlm.nih.gov/genomes/all/GCF/018/294/505/GCF_018294505.1_IWGSC_CS_RefSeq_v2.1/	2021	2021-2024	PacBio-Illumina	FALCON-DeNovoMAGIC	no
94	Vaccinium_corymbosum	Ericaceae	69266	Highbush blueberry	Dicot	https://www.ncbi.nlm.nih.gov/data-hub/genome/GCA_014504835.1	https://ftp.ncbi.nlm.nih.gov/genomes/all/GCA/014/504/835/GCA_014504835.1_ASM1450483v1/	2020	2011-2020	Roche/454	Newbler	no
91	Vaccinium_macrocarpon	Ericaceae	13750	Cranberries	Dicot	https://www.ncbi.nlm.nih.gov/data-hub/genome/GCA_022606695.1	https://ftp.ncbi.nlm.nih.gov/genomes/all/GCA/022/606/695/GCA_022606695.1_ASM2260669v1/	2022	2021-2024	Nanopore-Illumina	miniasm2-minimap2	no
100	Vernicia_fordii	Euphorbiaceae	73154	Tung tree	Dicot	https://download.cncb.ac.cn/gwh/Plants/Vernicia_fordii_Hemsl_GWHAAEU00000000/	https://download.cncb.ac.cn/gwh/Plants/Vernicia_fordii_Hemsl_GWHAAEU00000000/	2020	2011-2020	PacBio-Illumina	Allpaths	yes
67	Vicia_faba	Fabaceae	3906	Broad beans	Dicot	https://www.ncbi.nlm.nih.gov/data-hub/genome/GCA_001375635.1/	https://ftp.ncbi.nlm.nih.gov/genomes/all/GCA/001/375/635/GCA_001375635.1_VfEP_Reference-Unigene/	2022	2021-2024	PacBio	Hifiasm	no
59	Vigna_unguicinulata	Fabaceae	3917	Cowpea	Dicot	https://www.ncbi.nlm.nih.gov/data-hub/genome/GCF_004118075.2	https://ftp.ncbi.nlm.nih.gov/genomes/all/GCF/004/118/075/GCF_004118075.2_ASM411807v2/	2019	2011-2020	PacBio-BioNano	FALCON-CANU	yes
98	Vitellaria_paradoxa_Butyrospermum_parkii	Sapotaceae	292385	shea tree (vitellaria)	Dicot	https://www.ncbi.nlm.nih.gov/data-hub/genome/GCA_019916065.1/	https://ftp.ncbi.nlm.nih.gov/genomes/all/GCA/019/916/065/GCA_019916065.1_ASM1991606v1/	2021	2021-2024	PacBio	FALCON	no
17	Vitis_vinifera	Vitaceae	29760	Grapevine	Dicot	https://www.ncbi.nlm.nih.gov/data-hub/genome/GCF_000003745.3	https://ftp.ncbi.nlm.nih.gov/genomes/all/GCF/000/003/745/GCF_000003745.3_12X/	2009	2000-2010	Sanger	Arachne	yes
48	x_Triticosecale	Poaceae	49317	Triticale	Monocot	No assembly	No assembly			Not_available	Not_available
99	Xanthosoma_sagittifolium	Araceae	28478	Yautia (American taro, cocoyam)	Monocot	No assembly	No assembly			Not_available	Not_available
2	Zea_mays	Poaceae	4577	Maize	Monocot	https://www.ncbi.nlm.nih.gov/data-hub/genome/GCF_902167145.1	https://ftp.ncbi.nlm.nih.gov/genomes/all/GCF/902/167/145/GCF_902167145.1_Zm-B73-REFERENCE-NAM-5.0/	2020	2011-2020	PacBio-BioNano-Illumina	FALCON-CANU	yes
75	Zingiber_officinale	Zingiberaceae	94328	Ginger	Monocot	https://www.ncbi.nlm.nih.gov/data-hub/genome/GCF_018446385.1	https://ftp.ncbi.nlm.nih.gov/genomes/all/GCF/018/446/385/GCF_018446385.1_Zo_v1.1/	2021	2021-2024	Nanopore	SMARTdenovo	yes
