# Supplementary material for: Exploring crop genomes: assembly features, gene prediction accuracy, and implications for proteomics studies
Source: BMC Genomics. 2024 Jun 19;25:619. doi: 10.1186/s12864-024-10521-w (PMC11186247; doi:10.1186/s12864-024-10521-w)
Supplement: Supplementary file 2 — Supplementary Material 2 [file 12864_2024_10521_MOESM2_ESM.xlsx]

## Sheet: quast_repeats_lai
Plant	Assembly size	Contigs count	GC	N50	L50	Repeats	Raw LAI	LAI
Abelmoschus_esculentus	1191037140	78	33.79	18929180	27	54.5	8.82	14.45
Acdinidia_chinesis	653926268	1720	35.63	19959221	15	46.91	5.02	10.65
Agaricus_bisporus	30417844	13	46.5	2550681	5	12.47	34.09	28.46
Allium_cepa	14937426752	89854	33.53	460718	6712	80.41	0	0
Allium_sativum	16243182905	33159	35.74	1628183901	5	82.24	0	0
Anacardium_occidentale	356592713	3268	33.79	420659	240	50.01	4.83	10.46
Ananas_comosus	382032409	3063	38.34	11759267	13	57.23	2.27	7.9
Arachis_hypogaea	2557073284	385	36.33	135150084	9	77.17	19.23	18.56
Areca_catechu	2823079964	73	41.45	186523490	8	81.55	10.7	16.33
Asparagus_officinalis	1186423092	8776	39.02	131339754	5	74.41	3.29	3.18
Avena_sativa	10957197624	527030	43.86	489887590	11	79.18	0	0
Beta_vulgaris	566549932	40245	36.14	34941034	7	52.75	4.51	7.69
Brassica_juncea_var_tumida	954861368	9746	36.22	38841276	9	34.15	4.07	3.05
Brassica_napus	923795763	237	36.71	50218839	8	52.84	16.37	13.19
Brassica_oleracea_var_botrytis	574905815	678	36.84	57729012	5	60.05	17.6	11.97
Brassica_oleracea_var_capitata	514413225	1764	36.35	1419759	116	49.78	7.13	7.86
Cajanus_cajan	585295277	10816	32.75	581978	61	53.87	3.69	5.3
Camellia_sinensis_var_sinensis	2863254423	13892	37.87	1320966	669	71.36	2.56	5.74
Capsicum_annuum	2935882871	1624	34.94	220335243	6	78.94	1.4	7.03
Carica_papaya	370371910	17640	35.31	1089885	91	40.51	0.71	6.34
Carthamus_tingtorius	1057115866	12	38.25	88212955	6	74.28	26.76	22.11
Cenchrus_americanus_Penisetum_glaucum	1816949023	52033	47.94	240570548	4	70.11	5.29	1.25
Cicer_arietinum	530842409	6962	31.04	39989001	6	56.84	1.84	0.47
Citrullus_lantana_ssp_vulgaris	365450462	113	33.57	35099344	5	59.74	4.39	9.08
Citrus_limon	307473079	9	35.55	35348460	4	52.17	15.24	17.35
Citrus_paradisi	230318167	129117	34.53	2539	25087	36.55	0	0
Citrus_reticulata	334023082	42712	34.53	1376405	63	52.29	5.01	4.55
Citrus_x_sinensis	327747012	4618	34.06	22711823	6	44.9	3	3.33
Cocus_nucifera	2202388255	111232	37.3	1217559	59	78.7	0.36	5.99
Coffea_arabica	1094445200	2829	36.94	42465768	11	63.58	11.14	5.51
Colocasia_esculenta	2405846852	7735	42.24	156137564	7	84.61	8.54	11.03
Corylus_avellana	369779143	11	35.9	36653616	5	50.85	6.09	9.59
Cucumis_melo_var_cantaloupensis	365081742	13	33.7	29901275	6	56.67	8.6	14.23
Cucumis_sativus	226640966	88	32.84	31125843	4	37.09	6.59	7.57
Cucurbita_pepo_ssp_Pepo	255302184	7338	36.5	9833969	11	33.78	2.53	8.16
Cydonia_oblonga	488422409	303932	37.43	2435	45404	53.66	0.77	0
Cynara_cardunculus_var_scolymus	724962400	8174	35.35	25947084	9	62.13	1.08	3.83
Daucus_carota	441119532	11	34.97	51152908	4	42.98	26.99	22.31
Digitaria_exilis	760650579	3329	45.48	1734059	126	44.56	17.55	13.1
Dioscorea_rotundata	456674974	21	35.58	25272979	8	51.89	2.02	7.65
Diospyrus_kaki	4500528094	11978	37.06	44013165	45	68.04	8.69	5.77
Elais_guineensis	1535178229	40061	37.21	1268079	65	45.17	0.34	5.97
Fagopyrum_esculentum	1211257866	85180	39.41	188058	1814	72.95	4.02	4.98
Ficus_carica	333439967	511	34.41	19846527	7	50.55	10.18	7.7
Fragaria_x_ananassa	805488706	28	38.21	27809139	13	10.38	0	0
Glycine_max	978386919	282	34.73	49893278	10	52.97	12.09	10.67
Helianthus_annuus	3010047587	334	38.59	176490873	8	79.3	27.81	22.18
Hordeum_vulgare	4225713981	291	44.46	610333535	4	87.88	11.03	11.6
Ilex_paraguaiensis	1421152287	32521	36.08	227172	1666	56.37	1.41	0
Ipomoea_batatas	837010047	28454	35.15	41463214	10	45.5	1.44	1.38
Juglans_regia	540793986	16	36.09	36874183	7	54.43	7	12.63
Lactuca_sativa	2589853228	91	37.92	324658466	4	83.55	16.57	20.13
Lens_culinaris	3759696924	2075	36.91	482216434	4	86.88	11.33	10.01
Linum_usitatissimum	361804083	2458	38.79	349673	261	47.85	11.74	14.08
Malus_x_domestica	703358299	807	38.04	37631755	9	53.25	15.43	18.96
Mangifera_indica	374774963	2370	33.65	16178320	10	44.71	4.79	10.42
Manihot_esculenta	640430993	86	37.52	34668054	9	67.93	18.53	17.88
Musa_x_paradisiaca	1414463603	155	39.1	41796023	16	56.58	10.71	8.97
Olea_europea_ssp_Europea	1316676700	9753	35.31	734380	162	62	5.84	10.52
Oryza_sativa	374422835	58	43.57	29958434	6	48.78	19.26	21.85
Persea_americana	749127306	298	38.97	4325406	57	56.73	10.1	15.73
Phaseolus_vulgaris	521076696	708	34.96	50367376	5	51.47	2.43	5.35
Phoenix_dactylifera	854663504	200	40.37	51272265	7	54.69	13.92	11.07
Piper_nigrum	761218309	45	38.23	29812524	11	62.62	5.29	10.92
Pistacia_vera	671279184	1862	35.95	948305	218	61.75	5.57	7.55
Pisum_sativum_var_sativum	3920161095	14274	37.61	446350677	4	69.13	1.67	2.63
Prunus_armeniaca	221901797	182	37.56	25125992	4	38.68	14.26	16
Prunus_avium	272361615	10148	37.72	219566	316	36.67	4.27	0
Prunus_cerasus	1066031165	3592	38.03	28491839	15	53.15	20.64	15.01
Prunus_domestica	1313107328	2747	37.66	1738059	214	49.84	8.82	3.19
Prunus_dulcis_P_amygdalus	257658611	105	37.94	30643767	4	47.94	19.41	19.83
Prunus_persica	227569171	192	37.51	27368013	4	41.07	19.08	18.96
Pyrus_communis	577335413	142083	37.33	88114	1442	46.07	1.31	1.87
Rubus_idaeus	291685178	1161	37.85	34155897	4	45.97	19.21	13.67
Saccharum_officinarum	426798785	211	45.13	45576573	4	51.6	23.62	23.91
Secale_cereale	1427505709	905722	47.07	2200	167164	71.4	0	0
Sesamum_indicum	271582772	3459	34.98	17356267	7	45.53	6.11	11.74
Solanum_lycopersicum	828349174	3150	34.12	66723567	6	62.08	3.97	9.6
Solanum_melongena	1164419523	13	35.99	92127910	6	68.41	1.03	5.5
Solanum_tuberosum	863432374	3012	35.4	66706574	6	69.25	5.44	10.15
Sorghum_bicolor	709344700	869	43.88	68658214	5	65.01	23.84	23.98
Spinacia_oleracea	869946296	78263	37.82	319471	711	69.44	7.17	1.54
Sundial_lupin_Lupinus_perennus	772079689	114	33.6	42753307	8	65.58	6.87	5.44
Theobroma_cocao	324879930	431	34.09	36364294	5	50.94	1.91	7.09
Triticum_aestivum	14565840877	89034	46.14	713360525	10	85.45	0	0
Vaccinium_corymbosum	393150603	13757	38.24	145010	760	25.49	0	0
Vaccinium_macrocarpon	484919498	13	37.94	39611093	6	49.97	9.1	14.73
Vernicia_fordii	1176320429	20614	34.03	474926	752	71.21	2.68	5
Vicia_faba	71487589	46079	39.19	1899	12430	22.1	0	0
Vigna_unguicinulata	518747877	676	32.95	41684185	6	54.92	7.76	13.39
Vitellaria_paradoxa_Butyrospermum_parkii	667211937	106	32.94	55380075	6	58.39	11.42	17.05
Vitis_vinifera	486196837	1907	34.56	22385789	10	53.28	7.93	13.56
Zea_mays	2182786008	687	46.77	226353449	5	83.59	28.92	25.38
Zingiber_officinale	3090429014	211	39.16	141269392	10	79.32	13.52	14.61
