# Supplementary material for: Exploring crop genomes: assembly features, gene prediction accuracy, and implications for proteomics studies
Source: BMC Genomics. 2024 Jun 19;25:619. doi: 10.1186/s12864-024-10521-w (PMC11186247; doi:10.1186/s12864-024-10521-w)
Supplement: Supplementary file 3 — Supplementary Material 3 [file 12864_2024_10521_MOESM3_ESM.xlsx]

## Sheet: repeats
Plant	Retroelements	DNA transposons	Rolling-circles	Satellites	Simple repeats	Low complexity	Unclassified	Not repeats%	Repeats%
Fragaria x ananassa	0.0103	0.009	0.0027	0.0001	0.0069	0.0017	0.0726	0.455	0.545
Vicia faba	0.031	0.0078	0.0028	0	0.0082	0.0023	0.1684	0.5309	0.4691
Vaccinium corymbosum	0.0402	0.0067	0.0019	0	0.0062	0.0014	0.1984	0.8753	0.1247
Prunus avium	0.0629	0.0216	0.0031	0	0.0119	0.0028	0.2642	0.1959	0.8041
Agaricus bisporus	0.0707	0.002	0	0	0.0047	0.0011	0.0451	0.1776	0.8224
Prunus armeniaca	0.0741	0.0435	0.0042	0	0.0132	0.0031	0.2438	0.4999	0.5001
Ipomoea batatas	0.0852	0.0133	0.0082	0.0001	0.0139	0.0024	0.3303	0.4277	0.5723
Cucurbita pepo	0.0872	0.0031	0.0007	0	0.0191	0.0045	0.2117	0.2283	0.7717
Prunus persica	0.0981	0.0741	0.0031	0.0001	0.0123	0.0029	0.2177	0.1845	0.8155
Brassica juncea	0.1072	0.0265	0.007	0	0.0075	0.0021	0.1903	0.2559	0.7441
Vaccinium macrocarpon	0.1073	0.0172	0.0022	0.0001	0.011	0.0016	0.3597	0.2082	0.7918
Cucumis sativus	0.113	0.0152	0.0002	0.0016	0.0164	0.0051	0.2185	0.4725	0.5275
Citrus paradisi	0.1149	0.0206	0.0033	0	0.0108	0.0028	0.2129	0.6585	0.3415
Ficus carica	0.1204	0.0312	0.0084	0	0.0267	0.0058	0.3108	0.4716	0.5284
Sesamum indicum	0.1204	0.0162	0.0013	0.0008	0.0111	0.0022	0.3014	0.3995	0.6005
Prunus dulcis	0.1214	0.0798	0.003	0	0.0122	0.0026	0.2597	0.5022	0.4978
Rubus idaeus	0.126	0.0099	0.0022	0	0.0095	0.0021	0.3094	0.4613	0.5387
Prunus cerasus	0.1277	0.0318	0.0036	0	0.0103	0.0023	0.3506	0.2864	0.7136
Linum usitatissimum	0.1298	0.0258	0.002	0	0.0087	0.0039	0.291	0.2106	0.7894
Pyrus communis	0.1332	0.0164	0.0039	0	0.0076	0.0019	0.2967	0.5949	0.4051
Corylus avellana	0.1341	0.0256	0.0033	0.0001	0.0153	0.0032	0.3266	0.2572	0.7428
Mangifera indica	0.1355	0.0323	0.0037	0.0002	0.0091	0.0021	0.2634	0.2989	0.7011
Daucus carota	0.1377	0.0187	0.003	0.0002	0.0078	0.0017	0.2597	0.4316	0.5684
Cajanus cajan	0.1389	0.0216	0.0051	0.0005	0.0123	0.0029	0.3572	0.4026	0.5974
Acdinidia chinesis	0.1413	0.0102	0.0011	0	0.0112	0.0026	0.3014	0.4783	0.5217
Cydonia oblonga	0.1482	0.0163	0.0025	0	0.0104	0.0024	0.3564	0.6345	0.3655
Citrus x sinensis	0.1543	0.0248	0.0063	0.0004	0.0111	0.0023	0.2494	0.4771	0.5229
Ananas comosus	0.1581	0.0078	0.0025	0.0001	0.0185	0.0034	0.3809	0.551	0.449
Oryza sativa	0.1605	0.0386	0.0027	0.0001	0.0111	0.0013	0.271	0.213	0.787
Cicer arietinum	0.1609	0.0476	0.0033	0.0007	0.0121	0.0025	0.3405	0.3642	0.6358
Beta vulgaris	0.1703	0.0236	0.0042	0	0.0111	0.0018	0.3156	0.1539	0.8461
Brassica botrytis	0.1733	0.0481	0.0072	0	0.0078	0.0019	0.2589	0.4915	0.5085
Brassica napus	0.1788	0.045	0.0047	0	0.0081	0.002	0.2845	0.4333	0.5667
Theobroma cocao	0.179	0.0201	0.0032	0	0.0078	0.0024	0.2968	0.6291	0.3709
Vitellaria paradoxa	0.1817	0.0257	0.0024	0.0006	0.0151	0.0031	0.3543	0.6622	0.3378
Citrus reticulata	0.1822	0.0257	0.0051	0.0007	0.0097	0.0022	0.297	0.4634	0.5366
Vigna unguicinulata	0.1843	0.0303	0.0085	0	0.018	0.0037	0.3009	0.3787	0.6213
Prunus domestica	0.1851	0.0271	0.0043	0.0002	0.0107	0.0023	0.267	0.5702	0.4298
Cucumis melo	0.1858	0.0684	0.001	0.0005	0.0144	0.0035	0.2917	0.5544	0.4456
Citrullus lantana	0.1884	0.0208	0.0002	0.0009	0.0141	0.0035	0.3686	0.4811	0.5189
Juglans regia	0.1936	0.0322	0.0024	0.0006	0.0125	0.0022	0.3008	0.3196	0.6804
Persea americana	0.1954	0.0255	0.0023	0	0.0098	0.0021	0.332	0.5483	0.4517
Anacardium occidentale	0.2028	0.0216	0.0018	0	0.011	0.0024	0.2596	0.2705	0.7295
Coffea arabica	0.2043	0.0159	0.0041	0.0033	0.0059	0.0014	0.3996	0.4945	0.5055
Diospyrus kaki	0.2081	0.0187	0.0017	0.0003	0.0101	0.0021	0.4202	0.8962	0.1038
Carica papaya	0.2085	0.0015	0.0004	0	0.0113	0.0022	0.1596	0.4703	0.5297
Secale sereale	0.2101	0.0173	0.0005	0	0.0038	0.0006	0.4817	0.207	0.793
Citrus limon	0.2113	0.0289	0.0044	0.0008	0.0105	0.0024	0.2624	0.1212	0.8788
Vitis vinifera	0.2136	0.0232	0.0054	0	0.0111	0.0031	0.2758	0.4363	0.5637
Brassica capitata	0.2137	0.0661	0.0053	0	0.0078	0.0017	0.3002	0.545	0.455
Digitaria exilis	0.2169	0.0208	0.0022	0	0.0069	0.0009	0.1969	0.4557	0.5443
Malus x domestica	0.2196	0.0206	0.0031	0	0.0075	0.0017	0.2796	0.1645	0.8355
Piper nigrum	0.2257	0.0143	0.0034	0	0.0111	0.0014	0.3564	0.1312	0.8688
Elais guineensis	0.2283	0.0184	0.0012	0	0.0053	0.0011	0.1972	0.5215	0.4785
Ilex paraguaiensis	0.235	0.0169	0.0024	0.0001	0.0059	0.0013	0.3016	0.4675	0.5325
Dioscorea rotundata	0.2364	0.0433	0.0043	0.0003	0.0142	0.0027	0.2174	0.5529	0.4471
Cynara cardunculus	0.2439	0.0131	0.0024	0	0.0086	0.001	0.3516	0.3207	0.6793
Phaseolus vulgaris	0.2509	0.0212	0.0031	0.0001	0.0106	0.0027	0.2255	0.4342	0.5658
Olea europea	0.253	0.0263	0.0027	0	0.0068	0.0014	0.3289	0.38	0.62
Glycine max	0.2597	0.037	0.0034	0.0001	0.0112	0.0027	0.2138	0.5122	0.4878
Pistacia vera	0.26	0.0359	0.0073	0	0.0091	0.0021	0.3026	0.4327	0.5673
Abelmoschus esculentus	0.2628	0.0105	0.005	0.0001	0.0099	0.0032	0.2525	0.4853	0.5147
Saccharum officinarum	0.2646	0.0208	0.0014	0	0.006	0.0008	0.2224	0.4531	0.5469
Allium sativum	0.2675	0.0112	0.0003	0.0018	0.0047	0.0007	0.5308	0.3738	0.6262
Camellia sinensis	0.28	0.023	0.0024	0.0044	0.0087	0.002	0.3925	0.3825	0.6175
Allium cepa	0.2894	0.043	0.0005	0	0.0054	0.0009	0.4644	0.3087	0.6913
Solanum lycopersicum	0.3042	0.013	0.0013	0	0.0067	0.0013	0.2935	0.6132	0.3868
Solanum tuberosum	0.3326	0.0172	0.0034	0	0.0143	0.0018	0.316	0.6333	0.3667
Phoenix dactylifera	0.3403	0.019	0.0011	0	0.0084	0.0017	0.1751	0.4685	0.5315
Musa x paradisiaca	0.3425	0.0064	0.0009	0	0.0107	0.0014	0.1821	0.5016	0.4984
Sundial lupin	0.3454	0.0274	0.0035	0	0.0151	0.0014	0.2603	0.5206	0.4794
Carthamus tingtorius	0.3665	0.0207	0.0005	0	0.0092	0.0011	0.3439	0.5893	0.4107
Spinacia oleracea	0.3701	0.0181	0.0012	0.0119	0.0075	0.001	0.2836	0.5393	0.4607
Pisum sativum	0.3866	0.0184	0.0013	0.0003	0.005	0.0007	0.2788	0.5403	0.4597
Asparagus officinalis	0.3874	0.0233	0.0018	0.0006	0.007	0.001	0.3228	0.484	0.516
Solanum melongena	0.398	0.0063	0.0013	0	0.0056	0.001	0.2708	0.286	0.714
Vernicia fordii	0.4013	0.0204	0.002	0.0022	0.0102	0.0019	0.2739	0.5447	0.4553
Arachis hypogaea	0.4155	0.0246	0.0042	0	0.0091	0.003	0.3113	0.3792	0.6208
Fagopyrum esculentum	0.4211	0.0203	0.0014	0	0.005	0.0008	0.2768	0.3159	0.6841
Avena sativa	0.4238	0.0293	0.0047	0.0005	0.0018	0.0003	0.3312	0.3075	0.6925
Sorghum bicolor	0.4252	0.0275	0.0007	0	0.006	0.0006	0.1892	0.3499	0.6501
Manihot esculenta	0.4518	0.0077	0.0009	0	0.0094	0.0027	0.205	0.3056	0.6944
Capsicum annuum	0.4552	0.0268	0.0006	0	0.0039	0.0009	0.301	0.3442	0.6558
Helianthus annuus	0.4652	0.0109	0.002	0.0022	0.007	0.0008	0.3047	0.4906	0.5094
Zingiber officinale	0.4765	0.0208	0.001	0.0009	0.004	0.0009	0.289	0.1455	0.8545
Cenchrus americanus	0.4771	0.0224	0.0008	0	0.0027	0.0004	0.1977	0.7451	0.2549
Colocasia esculenta	0.479	0.0434	0.0006	0.0012	0.0041	0.0009	0.3169	0.5003	0.4997
Triticum aestivum	0.495	0.0308	0.0002	0	0.0025	0.0004	0.3246	0.2879	0.7121
Lactuca sativa	0.5081	0.0117	0.0008	0.0016	0.0104	0.0008	0.3011	0.779	0.221
Cocus nucifera	0.5365	0.0236	0.0047	0	0.005	0.001	0.2159	0.4508	0.5492
Areca catechu	0.5515	0.0219	0.0003	0.0003	0.0044	0.0009	0.2345	0.4161	0.5839
Hordeum vulgare	0.5581	0.0474	0.0002	0	0.0081	0.0005	0.2604	0.4672	0.5328
Lens culinaris	0.5934	0.0203	0.0031	0.0001	0.0059	0.0009	0.2451	0.1641	0.8359
Zea mays	0.644	0.0266	0.0014	0	0.003	0.0004	0.1563	0.2068	0.7932
