# Supplementary material for: Exploring crop genomes: assembly features, gene prediction accuracy, and implications for proteomics studies
Source: BMC Genomics. 2024 Jun 19;25:619. doi: 10.1186/s12864-024-10521-w (PMC11186247; doi:10.1186/s12864-024-10521-w)
Supplement: Supplementary file 4 — Supplementary Material 4 [file 12864_2024_10521_MOESM4_ESM.xlsx]

## Sheet: Evaluations
Plant	braker_ISn	braker_ISp	braker_IF1	braker_OSn	braker_OSp	braker_OF1	braker_OScore/all	braker_OScore/not_identical	braker_WScore/all	braker_WScore/not_identical2	braker_MScore	helixer_ISn	helixer_ISp	helixer_IF1	helixer_OSn	helixer_OSp	helixer_OF1	helixer_OScore/all	helixer_OScore/not_identical	helixer_WScore/all	helixer_WScore/not_identical2	helixer_MScore	merged_ISn	merged_ISp	merged_IF1	merged_OSn	merged_OSp	merged_OF1	merged_OScore/all	merged_OScore/not_identical	merged_WScore/all	merged_WScore/not_identical2	merged_MScore	common_ISn	common_ISp	common_IF1	common_OSn	common_OSp	common_OF1	common_OScore/all	common_OScore/not_identical	common_WScore/all	common_WScore/not_identical2	common_MScore
Ananas_comosus	82.82	77.73	80.19	87.6	82.23	84.83	4.49	20.17	17.77	79.83	12.35	81.77	69.74	75.28	90.92	77.54	83.7	7.8	25.79	22.46	74.21	8.65	88.14	61.62	72.53	94.89	66.34	78.09	4.72	12.29	33.66	87.71	6.47	76.34	95.35	84.79	77.56	96.88	86.15	1.52	32.81	3.12	67.19	22.24
Arachis_hypogaea	83.01	47.18	60.16	88.35	50.21	64.03	3.03	5.75	49.79	94.25	12.44	77.09	70.38	73.58	83.38	76.11	79.58	5.74	19.36	23.89	80.64	16.43	85.17	42.35	56.57	91.19	45.34	60.57	2.99	5.19	54.66	94.81	10.18	74.72	90.16	81.72	75.76	91.41	82.85	1.25	12.7	8.59	87.3	24.14
Asparagus_officinalis	72.66	57.95	64.48	82.18	65.55	72.93	7.6	18.06	34.45	81.94	17.16	68.69	53.62	60.23	81.32	63.47	71.29	9.85	21.24	36.53	78.76	17.38	77.46	42.68	55.04	90.6	49.93	64.38	7.24	12.64	50.07	87.36	11.9	63.78	90.25	74.74	65.64	92.88	76.92	2.63	26.98	7.12	73.02	33.84
Beta_vulgaris	81.83	63.03	71.21	87.21	67.18	75.9	4.15	11.22	32.82	88.78	13	80.26	57.65	67.1	87.61	62.93	73.25	5.28	12.47	37.07	87.53	12.27	85.76	47.56	61.19	91.93	50.98	65.59	3.42	6.52	49.02	93.48	9.26	76.14	91.87	83.27	77.24	93.2	84.47	1.33	16.39	6.8	83.61	22.61
Brassica_napus	73.03	62.68	67.46	88.15	75.65	81.42	12.98	34.77	24.35	65.23	13.25	71.6	71.03	71.31	85.86	85.19	85.52	14.16	48.87	14.81	51.13	14.56	76.55	55.37	64.26	95.02	68.73	79.76	13.36	29.93	31.27	70.07	9.09	67.85	86.81	76.17	73.91	94.55	82.97	7.75	58.71	5.45	41.29	26.18
Brassica_oleracea_var_botrytis	68.21	44.63	53.96	94.7	61.97	74.92	17.34	31.31	38.03	68.69	7.09	66.75	51.85	58.36	92.38	71.76	80.77	19.91	41.35	28.24	58.65	8.15	70.25	37.95	49.28	101.19	54.67	70.99	16.72	26.94	45.33	73.06	4.41	64.58	67.67	66.09	81.97	85.89	83.88	18.22	56.35	14.11	43.65	18.14
Camellia_sinensis_var_sinensis	63.28	26.55	37.41	84.28	35.36	49.82	8.81	12	64.64	88	17.15	60.94	35.85	45.14	80.64	47.44	59.74	11.59	18.07	52.56	81.93	20.13	67.75	21.55	32.7	92.09	29.29	44.44	7.74	9.87	70.71	90.13	13.23	56.24	61.38	58.7	65.14	71.09	67.99	9.71	25.15	28.91	74.85	34.77
Capsicum_annuum	75.98	45.35	56.8	84.8	50.61	63.39	5.26	9.63	49.39	90.37	15.63	74.95	47.34	58.03	85.32	53.89	66.06	6.55	12.43	46.11	87.57	14.6	81.06	33.17	47.08	91.84	37.58	53.34	4.41	6.6	62.42	93.4	10.85	69.66	87.49	77.56	71.35	89.62	79.45	2.13	17.06	10.38	82.94	28.42
Carica_papaya	82.06	76.31	79.08	91.56	85.15	88.24	8.83	37.3	14.85	62.7	8.09	77.91	64.87	70.79	91.96	76.56	83.56	11.69	33.28	23.44	66.72	7.25	85.65	58.57	69.57	98.58	67.41	80.07	8.84	21.34	32.59	78.66	4.75	74.18	92.27	82.24	76.91	95.67	85.27	3.4	43.99	4.33	56.01	22.66
Carthamus_tingtorius	55.8	51.08	53.34	73.62	67.4	70.37	16.32	33.35	32.6	66.65	24.84	54.31	59.76	56.9	70.49	77.56	73.86	17.8	44.24	22.44	55.76	27.9	58.65	44.25	50.44	79.16	59.73	68.09	15.48	27.77	40.27	72.23	21.36	51.32	76.71	61.5	61.11	91.35	73.23	14.64	62.84	8.65	37.16	37.58
Cicer_arietinum	85.05	81.35	83.16	89.62	85.72	87.63	4.37	23.43	14.28	76.57	10.21	84.18	63.75	72.55	91.83	69.55	79.15	5.8	16	30.45	84	7.81	88.58	58.6	70.54	95.14	62.93	75.75	4.33	10.47	37.07	89.53	6.2	80.48	95.18	87.21	81.62	96.53	88.45	1.35	27.94	3.47	72.06	18.13
Citrullus_lantana_ssp_vulgaris	85.95	83.4	84.66	91.9	89.17	90.51	5.77	34.76	10.83	65.24	8.27	83.17	83.18	83.17	91.25	91.26	91.25	8.08	48.04	8.74	51.96	8.94	88.26	75.24	81.23	94.1	80.22	86.61	4.98	20.1	19.78	79.9	6.83	80.7	94.79	87.18	83.16	97.67	89.83	2.88	55.28	2.33	44.72	16.72
Citrus_x_sinensis	81.63	79.96	80.79	85.52	83.78	84.64	3.82	19.05	16.22	80.95	14.63	81.06	69.51	74.84	89.79	77	82.9	7.49	24.56	23	75.44	9.9	86.64	63.17	73.07	93.13	67.89	78.53	4.73	12.83	32.11	87.17	7.86	75.89	94.11	84.02	77	95.49	85.25	1.38	23.41	4.51	76.59	22.86
Cocus_nucifera	69.4	52.19	59.58	85.75	64.49	73.62	12.3	25.72	35.51	74.28	14.68	71.67	46.54	56.43	89.39	58.05	70.39	11.51	21.53	41.95	78.47	10.76	76.94	38.84	51.62	94.89	47.9	63.66	9.06	14.82	52.1	85.18	8.02	63.9	73.08	68.18	72.81	83.27	77.69	10.19	37.85	16.73	62.15	26.86
Coffea_arabica	81.14	65.46	72.46	87.18	70.34	77.86	4.88	14.12	29.66	85.88	13.1	76.89	62.92	69.21	86.8	71.02	78.12	8.1	21.85	28.98	78.15	12.54	84.75	52.23	64.63	92.98	57.31	70.91	5.08	10.63	42.69	89.37	8.76	73.13	88.45	80.06	74.42	90.01	81.48	1.56	13.53	9.99	86.47	25.34
Cucumis_melo_var_cantaloupensis	80.02	75.72	77.81	86.62	81.97	84.23	6.24	25.72	18.03	74.28	13.36	78.31	81.36	79.81	86.22	89.58	87.87	8.22	44.09	10.42	55.91	13.61	82.57	68.27	74.74	89.25	73.8	80.79	5.53	17.42	26.2	82.58	11.43	75.6	94.17	83.87	78.48	97.75	87.06	3.58	61.39	2.25	38.61	21.15
Cucumis_sativus	88.9	85.49	87.16	92.11	88.58	90.31	3.08	21.25	11.42	78.75	7.97	86.26	84.09	85.16	92.43	90.11	91.26	6.02	37.85	9.89	62.15	7.23	91.43	76.41	83.25	95.21	79.57	86.69	3.16	13.39	20.43	86.61	5.51	83.53	97.04	89.78	84.3	97.93	90.61	0.89	30.1	2.07	69.9	15.58
Cucurbita_pepo_ssp_Pepo	89.95	86.06	87.96	93.72	89.66	91.65	3.61	25.86	10.34	74.14	6.18	85.86	78.8	82.18	93.73	86.02	89.71	7.22	34.05	13.98	65.95	5.97	92.12	73.58	81.81	96.74	77.26	85.91	3.69	13.95	22.74	86.05	4.06	83.49	95.78	89.21	84.71	97.19	90.52	1.4	33.24	2.81	66.76	15.06
Cynara_cardunculus_var_scolymus	85.29	75.2	79.93	89.19	78.63	83.58	3.44	13.86	21.37	86.14	10.7	81.2	67.75	73.87	89.5	74.67	81.42	6.92	21.46	25.33	78.54	10.11	88.19	59.07	70.75	92.69	62.09	74.37	3.02	7.37	37.91	92.63	7.82	78.19	94.17	85.44	79.57	95.83	86.95	1.66	28.52	4.17	71.48	20.2
Daucus_carota	86.12	74.22	79.73	90.35	77.87	83.65	3.65	14.15	22.13	85.85	9.88	84.16	65.9	73.92	92.5	72.43	81.24	6.53	19.15	27.57	80.85	7.44	90.63	58.48	71.09	96.25	62.11	75.5	3.63	8.73	37.89	91.27	4.88	79.51	90.79	84.78	80.58	92.02	85.92	1.22	13.29	7.98	86.71	19.29
Digitaria_exilis	51.23	52.17	51.7	71.42	72.73	72.07	20.56	42.99	27.27	57.01	28.61	64.28	56.7	60.25	85.68	75.57	80.31	18.88	43.59	24.43	56.41	12.79	66.98	45.65	54.3	92.99	63.37	75.37	17.72	32.61	36.63	67.39	9.75	48.42	75.25	58.92	58.39	90.75	71.06	15.5	62.63	9.25	37.37	40.67
Elais_guineensis	77.98	72.27	75.02	84.15	77.98	80.95	5.71	20.6	22.02	79.4	15.8	81.29	60.73	69.52	91.01	67.99	77.83	7.26	18.49	32.01	81.51	8.47	87.43	52.97	65.97	95.26	57.71	71.88	4.74	10.08	42.29	89.92	6.3	71.69	94.67	81.59	72.99	96.39	83.07	1.72	32.3	3.61	67.7	26.81
Glycine_max	82.75	64.37	72.41	88.49	68.83	77.43	4.46	12.52	31.17	87.48	11.92	80.5	83.15	81.8	86.37	89.21	87.77	6.07	35.99	10.79	64.01	13.47	85.87	59.52	70.31	91.89	63.69	75.23	4.17	10.31	36.31	89.69	9.38	77.15	96.3	85.67	78.14	97.53	86.76	1.23	33.17	2.47	66.83	21.79
Helianthus_annuus	78.01	42.04	54.64	85.06	45.85	59.58	3.8	6.56	54.15	93.44	16.27	67.8	57.5	62.23	75.62	64.13	69.4	6.63	15.6	35.87	84.4	24.56	80.34	35.36	49.11	88.17	38.8	53.89	3.45	5.33	61.2	94.67	13.93	65.35	87.36	74.77	66.4	88.76	75.97	1.4	11.11	11.24	88.89	33.52
Juglans_regia	74.95	67.19	70.86	87.51	78.45	82.73	11.26	34.31	21.55	65.69	12.78	71.11	69.01	70.04	82.38	79.95	81.15	10.93	35.28	20.05	64.72	17.52	77.63	57.73	66.22	91.39	67.96	77.95	10.23	24.2	32.04	75.8	10.61	68.08	85.97	75.99	72.09	91.03	80.46	5.06	36.06	8.97	63.94	27.57
Lactuca_sativa	62.39	36.15	45.78	77.95	45.16	57.19	9.01	14.11	54.84	85.89	23.25	55	71.26	62.08	63.27	81.97	71.42	10.71	37.26	18.03	62.74	37.09	63.35	36.16	46.04	79.46	45.35	57.74	9.2	14.41	54.65	85.59	22.72	53.81	83.53	65.45	58.16	90.28	70.74	6.75	40.98	9.72	59.02	41.9
Lens_culinaris	70.6	31.43	43.5	85.98	38.28	52.97	6.85	9.99	61.72	90.01	14.39	66.86	54.58	60.1	79.84	65.17	71.76	10.6	23.33	34.83	76.67	20.54	73.84	27.31	39.87	92.23	34.11	49.8	6.8	9.35	65.89	90.65	11.82	63.45	83.88	72.25	67.17	88.78	76.48	4.91	30.43	11.22	69.57	32.6
Malus_x_domestica	84.3	67.93	75.23	90.68	73.07	80.93	5.14	16.04	26.93	83.96	9.8	81.89	70.59	75.82	90.61	78.1	83.89	7.51	25.55	21.9	74.45	8.92	88.04	57.44	69.52	96.24	62.79	76	5.35	12.57	37.21	87.43	5.97	78	90.85	83.94	79.33	92.4	85.37	1.55	16.94	7.6	83.06	20.46
Manihot_esculenta	85.35	72.29	78.28	88.64	75.09	81.3	2.79	10.08	24.91	89.92	11.47	83.35	83.07	83.21	89.34	89.05	89.19	5.97	35.29	10.95	64.71	10.41	88.95	65.9	75.71	92.65	68.64	78.86	2.74	8.04	31.36	91.96	7.92	79.55	96.38	87.16	80.34	97.34	88.03	0.95	26.36	2.66	73.64	19.58
Olea_europea_ssp_Europea	72.68	67.45	69.97	83.01	77.04	79.91	9.59	29.45	22.96	70.55	17.37	69.57	65.21	67.32	80.46	75.41	77.85	10.2	29.33	24.59	70.67	19.27	77	53.68	63.26	89.57	62.44	73.58	8.76	18.92	37.56	81.08	13.14	64.92	92.85	76.41	67.09	95.96	78.97	3.11	43.49	4.04	56.51	32.73
Oryza_sativa	66.26	66.54	66.4	73.62	73.93	73.77	7.39	22.09	26.07	77.91	27.96	85.1	71.13	77.49	92.31	77.16	84.06	6.03	20.89	22.84	79.11	7.44	89	58.15	70.34	95.43	62.35	75.42	4.2	10.03	37.65	89.97	5.78	62.24	94.91	75.18	63.06	96.15	76.17	1.24	24.31	3.85	75.69	36.84
Phaseolus_vulgaris	89.18	80.04	84.36	93.67	84.07	88.61	4.03	20.2	15.93	79.8	6.53	85.92	83.09	84.48	93.46	90.37	91.89	7.28	43.07	9.63	56.93	6.41	91.55	71.69	80.41	96.72	75.73	84.95	4.05	14.29	24.27	85.71	4.23	83.34	96.56	89.46	84.9	98.36	91.14	1.81	52.45	1.64	47.55	14.93
Piper_nigrum	63.28	58.8	60.96	80.55	74.85	77.6	16.04	38.94	25.15	61.06	20.19	59.21	52.36	55.57	78.73	69.62	73.9	17.27	36.24	30.38	63.76	21.51	69.61	45.67	55.15	92.17	60.47	73.03	14.8	27.24	39.53	72.76	13.37	52.67	78.11	62.92	57.33	85.01	68.48	6.91	31.54	14.99	68.46	42.36
Pistacia_vera	79.61	61.21	69.21	86	66.12	74.76	4.92	12.67	33.88	87.33	14.36	77.94	58.64	66.93	89.4	67.26	76.77	8.62	20.85	32.74	79.15	10.4	85.07	47.75	61.17	94.71	53.16	68.1	5.41	10.36	46.84	89.64	7.24	72.35	86.84	78.94	74.39	89.29	81.16	2.45	18.6	10.71	81.4	25.39
Pisum_sativum_var_sativum	68.82	46.06	55.19	84.9	56.83	68.09	10.77	19.96	43.17	80.04	15.34	61.97	63.16	62.56	71.45	72.82	72.13	9.65	26.21	27.18	73.79	28.4	71.51	39.23	50.67	89.32	49	63.28	9.77	16.07	51	83.93	13.29	59.12	91.71	71.89	61.7	95.7	75.03	3.99	48.11	4.3	51.89	37.91
Prunus_avium	86.47	71.9	78.51	92.3	76.75	83.81	4.85	17.25	23.25	82.75	8.13	82.9	70.28	76.07	92.11	78.09	84.52	7.8	26.27	21.91	73.73	7.48	89.54	59.57	71.54	97.12	64.61	77.6	5.05	12.48	35.39	87.52	4.67	79.6	91.94	85.33	81.23	93.83	87.08	1.89	23.45	6.17	76.55	18.5
Prunus_dulcis_P_amygdalus	64.63	74.07	69.03	73.7	84.46	78.71	10.39	40.07	15.54	59.93	26.9	60.32	74.07	66.49	69.08	84.82	76.15	10.76	41.48	15.18	58.52	30.63	67.58	65.37	66.46	78.64	76.07	77.33	10.69	30.88	23.93	69.12	23.28	57.16	88.49	69.46	59.02	91.36	71.71	2.87	24.92	8.64	75.08	40.66
Prunus_persica	89.15	76.93	82.59	92.83	80.11	86	3.18	13.78	19.89	86.22	7.63	85.85	80.49	83.08	92	86.26	89.04	5.76	29.55	13.74	70.45	7.8	91.46	68.44	78.29	95.65	71.57	81.88	3.14	9.93	28.43	90.07	5.27	83.31	94.79	88.68	84.31	95.93	89.75	1.14	21.82	4.07	78.18	15.58
Pyrus_communis	59.24	58.94	59.09	86.43	85.99	86.21	27.05	65.87	14.01	34.13	14.45	58.73	45.28	51.14	87.34	67.34	76.05	22.06	40.31	32.66	59.69	12.42	62.42	41.03	49.51	96.9	63.69	76.86	22.67	38.44	36.31	61.56	9.07	55.4	72.99	62.99	71.73	94.51	81.56	21.52	79.69	5.49	20.31	27.72
Saccharum_officinarum	49.25	38.96	43.5	71.5	56.56	63.16	17.61	28.84	43.44	71.16	32.49	65.59	48.03	55.45	89.73	65.72	75.87	17.68	34.03	34.28	65.97	12.7	68.54	35.79	47.02	97.09	50.69	66.61	14.9	23.21	49.31	76.79	10.31	46.17	65.18	54.05	56.95	80.41	66.68	15.23	43.74	19.59	56.26	43.91
Sesamum_indicum	88.43	81.42	84.78	93.18	85.79	89.33	4.37	23.51	14.21	76.49	6.85	84.55	76.87	80.53	92.74	84.32	88.33	7.45	32.21	15.68	67.79	6.8	90.64	68.76	78.2	96.86	73.47	83.56	4.71	15.08	26.53	84.92	4.77	82.13	96.21	88.61	83.32	97.59	89.89	1.39	36.6	2.41	63.4	16.47
Solanum_lycopersicum	87.52	72.46	79.28	91.36	75.63	82.75	3.18	11.53	24.37	88.47	9	85.47	76.16	80.55	91.64	81.66	86.36	5.5	23.06	18.34	76.94	8.26	90.61	62.17	73.74	94.75	65	77.1	2.84	7.5	35	92.5	6.18	82.2	95.29	88.26	83.15	96.38	89.28	1.09	23.18	3.62	76.82	16.77
Solanum_melongena	71.96	60.03	65.46	87.17	72.71	79.29	12.69	31.73	27.29	68.27	14.17	71.35	58.72	64.42	88.05	72.47	79.5	13.74	33.29	27.53	66.71	12.86	76.86	47.61	58.8	95.53	59.17	73.08	11.56	22.07	40.83	77.93	8.81	66.22	83.77	73.97	72.9	92.23	81.43	8.46	52.13	7.77	47.87	27.28
Sorghum_bicolor	66.67	59.62	62.95	73.85	66.04	69.73	6.42	15.89	33.96	84.11	27.77	83.48	79.35	81.36	89.79	85.35	87.51	6	29.06	14.65	70.94	10.01	87.86	58.23	70.04	93.41	61.9	74.46	3.68	8.8	38.1	91.2	7.59	62.12	95	75.12	63.02	96.38	76.21	1.38	27.61	3.62	72.39	36.9
Spinacia_oleracea	83.48	61.57	70.87	88.04	64.93	74.74	3.37	8.76	35.07	91.24	12.24	79.8	51.09	62.3	87.84	56.24	68.57	5.15	10.53	43.76	89.47	12.15	87.08	42.65	57.26	92.96	45.53	61.12	2.88	5.02	54.47	94.98	8.14	76.1	89.37	82.2	77.12	90.56	83.3	1.19	11.18	9.44	88.82	22.73
Theobroma_cocao	89.1	84.95	86.98	92.15	87.86	89.95	2.91	19.36	12.14	80.64	8.09	86.55	80.63	83.49	93	86.64	89.71	6.01	31.03	13.36	68.97	6.83	91.93	73.94	81.96	95.62	76.91	85.25	2.97	11.39	23.09	88.61	5.1	83.56	95.92	89.31	84.42	96.91	90.23	0.99	24.32	3.09	75.68	15.46
Vernicia_fordii	63.58	65.06	64.31	78.25	80.07	79.15	15.01	42.95	19.93	57.05	22.28	59.41	66.4	62.71	69.02	77.14	72.85	10.74	31.96	22.86	68.04	30.53	66.51	53.09	59.05	83.19	66.41	73.86	13.32	28.39	33.59	71.61	19.64	56.33	92.28	69.96	58.98	96.63	73.25	4.35	56.31	3.37	43.69	40.6
Vigna_unguicinulata	85.67	75.64	80.34	89.27	78.81	83.71	3.17	13.03	21.19	86.97	10.95	83.48	83.74	83.61	89.16	89.44	89.3	5.7	35.04	10.56	64.96	10.65	88.82	68.9	77.6	92.73	71.93	81.02	3.03	9.75	28.07	90.25	7.93	80.14	96.3	87.48	81.02	97.35	88.44	1.05	28.47	2.65	71.53	18.88
Vitis_vinifera	81.47	73.26	77.15	86.55	77.84	81.96	4.57	17.1	22.16	82.9	13.61	81.31	74.2	77.59	89.47	81.65	85.38	7.44	28.85	18.35	71.15	10.23	87.65	62.18	72.75	93.51	66.34	77.62	4.16	10.99	33.66	89.01	7.36	74.87	95.26	83.84	75.93	96.61	85.03	1.36	28.59	3.39	71.41	23.91
Zea_mays	63.01	39.26	48.38	69.82	43.5	53.6	4.24	6.98	56.5	93.02	31.42	78.21	65.63	71.37	85.34	71.61	77.87	5.98	17.4	28.39	82.6	14.4	83.44	38.44	52.63	90.05	41.49	56.81	3.05	4.95	58.51	95.05	10.99	57.62	92.95	71.14	58.41	94.23	72.12	1.27	18.08	5.77	81.92	41.54
Zingiber_officinale	80.68	60.6	69.21	85.31	64.08	73.19	3.48	8.83	35.92	91.17	14.84	79.24	72.78	75.87	87.26	80.14	83.55	7.36	27.04	19.86	72.96	12.57	87.42	53.49	66.37	92.55	56.62	70.26	3.14	6.74	43.38	93.26	8.29	72.23	93.32	81.43	73.2	94.56	82.52	1.24	18.61	5.44	81.39	26.74
Hordeum_vulgare	67.06	41.81	51.51	75.63	47.15	58.09	5.34	9.18	52.85	90.82	26.32	83.13	58.57	68.72	90.94	64.07	75.18	5.5	13.28	35.93	86.72	8.96	87.99	37.97	53.05	94.99	40.99	57.27	3.02	4.87	59.01	95.13	6.33	62.36	87.49	72.82	63.6	89.24	74.27	1.75	13.96	10.76	86.04	36.29
Prunus_domestica	57.53	60.17	58.82	83.31	87.13	85.18	26.97	67.69	12.87	32.31	14.63	57.8	55.87	56.82	84.75	81.93	83.32	26.06	59.05	18.07	40.95	12.36	61.4	49.46	54.79	93.26	75.12	83.21	25.66	50.77	24.88	49.23	8.41	54.03	71.48	61.54	71.72	94.88	81.69	23.4	82.05	5.12	17.95	25.69
Prunus_cerasus	63.16	56.85	59.84	89.82	80.84	85.09	23.99	55.6	19.16	44.4	11.93	64.4	54.9	59.27	92.51	78.88	85.15	23.98	53.17	21.12	46.83	8.19	67.35	47.19	55.5	100.33	70.3	82.67	23.11	43.76	29.7	56.24	5.61	60.31	69.78	64.7	78.54	90.87	84.26	21.09	69.78	9.13	30.22	21.49
